# Supplementary material for: Efficacy of mRNA-1273 and Novavax ancestral or BA.1 spike booster vaccines against SARS-CoV-2 BA.5 infection in non-human primates
Source: Sci Immunol. 2023 May 16:eadg7015. doi: 10.1126/sciimmunol.adg7015 (PMC10451060; doi:10.1126/sciimmunol.adg7015)
Supplement: Supplementary file 2 — Data file S1 [file sciimmunol.adg7015_data_file_s1.zip]

Archive with 1 entries (1 files):
- adg7015_Data_file_S1.xlsx
