# Supplementary material for: Efficacy of mRNA-1273 and Novavax ancestral or BA.1 spike booster vaccines against SARS-CoV-2 BA.5 infection in non-human primates
Source: Sci Immunol. 2023 May 16:eadg7015. doi: 10.1126/sciimmunol.adg7015 (PMC10451060; doi:10.1126/sciimmunol.adg7015)
Supplement: Supplementary file 2 — Data file S1 [file sciimmunol.adg7015_data_file_s1.zip › adg7015_Data_file_S1.xlsx]

## Sheet: Fig 1
	Figure 1B	RBD (WA-1/2020)-specific IgG																				Figure 1C	S-specific IgG														Figure 1D	IgG1 subclass
	Weeks	mRNA-1273 (WA-1)						NVX-CoV BV2373 (WA-1)						NVX-CoV BV2515 (BA.1)									WA-1, 19	19	19	BA.1, 19	19	19	WA-1, 27	27	27	BA.1, 27	27	27				0	6	19	0	6	19	0	6	19
	0	10	10	10	10	10	10	10	10	10	10	10	10	10	10	10	10	10	10			RQe19	5029803			2133192			415486			469224					RQe19	2043.27	206413	351202
	2	40075	114926	15864	74107	55424	123407	33923	64992	19181	37449	119561	271549	18911	92929	17945	17845	140059	146619			RWv19	16760788			5497129			1480454			1648816					RWv19	1883.35	746519	1020509
	4	24208	95619	15351	41290	52835	73435	24483	60694	16679	35585	69379	675955	47470	76787	14539	42857	44163	122630			RBr19	5440987			3018397			1332404			543677					RBr19	2460.82	456991	539179
	6	264974	550588	446976	381421	723801	620591	670438	345793	230663	336439	1584964	1954037	419764	1070856	282283	764296	1003742	1235184			RFd19	6184305			3232464			2571489			481499					RFd19	1957.9	626502	539953
	17	37732	208239	113504	121488	138453	49858	150728	68132	43694	82691	339109	259227	97050	167192	72254	128912	78599	346396			RGr19	6205912			1648162			690093			461657					RGr19	2106.38	475880	364445
	19	934094	2372262	1462239	1175786	1636930	1012200	383438	625044	153219	932831	1519918	1066305	771127	1468745	383181	866559	276733	674802			RQk19	4630989			2235286			363215			291204					RQk19	2134.46	474887	304575
	21	789110	2834644	1308674	1046196	1209703	708512	339524	757354	191290	1246569	1650755	1295671	658465	1655360	528637	845104	228791	672979
	23	304748	1.22806e+06	672522	861198	694122	358342	246496	424497	83125.4	413825	903327	675666	605946	904451	219565	368402	132634	459697			RRn19		1393897			627970			263747			361073				RRn19				1860.97	928550	88019.4
	27	122909	570295	214347	222006	348535	162132	151715	239816	40725.6	288984	689651	495472	206135	397580	128861	171921	74150.2	289194			RVg19		2372881			1225346			330981			330251				RVg19				1772.95	583286	42452.1
																						RNq19		619288			430142			390424			95497				RNq19				1845.91	188882	13784.1
																						RDr19		3763157			2447071			700093			726932				RDr19				1835.25	529301	453313
		Column B	19																			RMq19		5595409			3265419			1095519			1040896				RMq19				1942.16	1389661	569499
		vs.	vs.																			RLm19		3898438			2065461			803349			758222				RLm19				1935.49	1358602	493847
		Column A	WA-1, 19
																						RAw19			2939886			1986476			812852			510075			RAw19							2043.15	366575	23534
		Mann Whitney test																				RMe19			5599083			3367262			690181			668249			RMe19							2007.02	1072052	481673
		P value	0.0152																			RBd19			1734721			1135838			12535869			335741			RBd19							1813.2	321489	13856.3
		Exact or approximate P value?	Exact																			RKt19			4349102			1572919			1610893			479313			RKt19							2059.21	962167	75030.7
		P value summary	*																			ROm19			1174605			658012			196468			233253			ROm19							1840.76	739827	45538.5
		Significantly different (P < 0.05)?	Yes																			RBs19			2129845			1285861			604439			907053			RBs19							2094.18	833143	75838.8
		One- or two-tailed P value?	Two-tailed
[truncated: 21 more columns]

## Sheet: Fig 2
		Figure 2A	WA-1/2020-specific NAb																					Figure 2B	WA-1 & BA.1-specific NAb, Post-booster																								Figure 2C
			Weeks	mRNA-1273 (WA-1)						NVX-CoV BV2373 (WA-1)						NVX-CoV BV2515 (BA.1)									WA1-Wk17	WA1-Wk19	WA1-Wk27	WA1-Wk17	WA1-Wk19	WA1-Wk27	WA1-Wk17	WA1-Wk19	WA1-Wk27		BA1-Wk17	BA1-Wk19	BA.1-Wk27	BA1-Wk17	BA1-Wk19	BA.1-Wk27	BA1-Wk17	BA1-Wk19	BA.1-Wk27
			0	10	10	10	10	10	10	10	10	10	10	10	10	10	10	10	10	10	10				209	10069	2319																						RQe19
			6	2691	6636	4056	6210	3755	4284	8345	7804	2740	3634	12802	13405	9544	12002	2608	6030	12581	10870				1138	24811	14823																						RWv19
			17	209	1138	460	666	462	416	435	582	211	353	3929	2062	1210	1526	327	621	851	1772				460	14997	3008																						RBr19
			19	10069	24811	14997	18560	15727	15898	2875	11994	2927	9906	14870	9372	8204	21001	8092	8895	3278	4532				666	18560	3011																						RFd19
			27	2319	14823	3008	3011	3643	9191	898	1793	444	4569	3091	8105	2743	5981	1350	1792	1274	5930				462	15727	3643																						RGr19
																									416	15898	9191																						RQk19
																												435	2875	898																			RRn19
																												582	11994	1793																			RVg19
																												211	2927	444																			RNq19
																												353	9906	4569																			RDr19
																												3929	14870	3091																			RMq19
																												2062	9372	8105																			RLm19
																															1210	8204	2743																RAw19
																															1526	21001	5981																RMe19
																															327	8092	1350																RBd19
																															621	8895	1792																RKt19
																															851	3278	1274																ROm19
																															1772	4532	5930																RBs19
																																			10	727	131
																																			38	1910	511
																																			10	1097	188
																																			10	2553	70
																																			10	407	158
																																			23	710	143
																																						25	187	18
																																						10	265	90
																																						10	288	54
																																						10	477	150
																																						256	2542	1162
																																						123	665	308
																																									30	1180	283
																																									87	3334	1048
																																									41	681	419
																																									10	454	223
																																									10	286	88
																																									10	200	180
[truncated: 63 more columns]

## Sheet: Fig 3
	Figure 3A	IFNγ+ CD4, Blood																				Figure 3B	Other Cytokines CD4, Blood, Week 18																				Figure 3C	IFNγ+ CD8, Blood, Weeks 2, 5, and 18
		mRNA						NVX-Wt						NVX-Omicron						P-value (mRNA vs combined NVX)			mRNA-1273						NVX-2373						NVX-2515						P-value (mRNA vs combined NVX)			mRNA
	Weeks	RQe19	RWv19	RBr19	RFd19	RGr19	RQk19	RRn19	RVg19	RNq19	RDr19	RMq19	RLm19	RAw19	RMe19	RBd19	RKt19	ROm19	RBs19				RQe19	RWv19	RBr19	RFd19	RGr19	RQk19	RRn19	RVg19	RNq19	RDr19	RMq19	RLm19	RAw19	RMe19	RBd19	RKt19	ROm19	RBs19			Weeks	RQe19	RWv19	RBr19	RFd19	RGr19	RQk19
	2	0.01056	0.005	0.005	0.005	0.005	0.005	0.005	0.005	0.005	0.005	0.005	0.005	0.005	0.005	0.005	0.005	0.005	0.005			TNFa	0.005	0.02928	0.145	0.05793	0.2576	0.07664	0.02564	0.005	0.026	0.005	0.084576	0.070489	0.05762	0.043	0.005	0.005	0.034558	0.0949	0.44		2	0.01	0.05	0.01	0.01	0.01	0.01
	5	0.01224	0.04477	0.247	0.04842	0.24		0.005	0.005	0.04402	0.1457	0.286	0.252	0.005	0.06096	0.2995	0.17623	0.18195	0.37728			IL-2	0.03016	0.05728	0.1048	0.005	0.15098	0.03713	0.005	0.005	0.005	0.03256	0.05908	0.005	0.04142	0.005	0.01977	0.03827	0.00662	0.0176	0.24		5	0.01	0.01	0.05	0.01	0.17
	18	0.005	0.02702	0.14582	0.02605	0.05968	0.02221	0.005	0.005	0.005	0.01884	0.025062	0.012109	0.005	0.005	0.01938	0.01315	0.005	0.02059	0.011		IFNg/TNFa	0.005	0.005	0.097	0.005	0.038	0.015	0.005	0.005	0.005	0.005	0.014	0.007	0.005	0.005	0.005	0.005	0.005	0.005	0.037		18	0.01	0.01	0.01	0.01	0.02	0.01
[truncated: 33 more columns]

## Sheet: Fig 4
	Figure 4A	Plasmablast response
		Moderna						NVX-CoV-2373						NVX-CoV-2515							Figure 4B	Plasmablast response (Day 4)									Figure 4C	Ratio of BA.1:WA-1 (Day 4)					Figure 4D	S (WA-1/2020)-specific PBs Vs Antibody
		RQe19	RWv19	RBr19	RFd19	RGr19	RQk19	RRn19	RVg19	RDr19	RNq19	RLm19	RMq19	RAw19	RMe19	RBd19	RKt19	RBs19	ROm19				Moderna	NVX-CoV-2373	NVX-CoV-2515	Moderna	NVX-CoV-2373	NVX-CoV-2515				Moderna	NVX-CoV-2373	NVX-CoV-2515				Antibody titer	Plasmablast				Figure 4E	Plasmablast response
		0.1	0.1	0.1	0.1	0.1	0.1	0.1	0.1	0.1	0.1	0.1	0.1	0.1	0.1	0.1	0.1	0.1	0.1			RQe19	594			243					RQe19	0.409091					RQe19	5029803	594					Moderna
		594	2457	783	648	378	594	63	171	405	216	207	378	36	756	243	162	243	72			RWv19	2457			1053					RWv19	0.428571					RWv19	16760788	2457					RQe19	RWv19	RBr19	RFd19	RGr19	RQk19
		27	243	33	33	0.1	36	12	3	78	0.1	15	45	9	30	15	21	3	9			RBr19	783			189					RBr19	0.241379					RBr19	5440987	783				0	0.1	0.1	0.1	0.1	0.1	0.1
		3	0.1	0.1	0.1	0.1	6	0.1	0.1	0.1	0.1	3	0.1	0.1	0.1	0.1	0.1	0.1	0.1			RFd19	648			135					RFd19	0.208333					RFd19	6184305	648				4	135	837	297	216	99	162
																						RGr19	378			45					RGr19	0.119048					RGr19	6205912	378				7	12	81	24	9	0.1	3
																						RQk19	594			216					RQk19	0.363636					RQk19	4630989	594				28	0.1	0.1	0.1	0.1	0.1	0.1
																						RRn19		63			30				RRn19		0.47619				RRn19	1393897	63
																						RVg19		171			36				RVg19		0.210526				RVg19	2372881	171
																						RDr19		405			108				RDr19		0.266667				RDr19	619288	216
																						RNq19		216			45				RNq19		0.208333				RNq19	3763157	405
																						RLm19		207			81				RLm19		0.391304				RLm19	5595409	378
																						RMq19		378			81				RMq19		0.214286				RMq19	3898438	207
																						RAw19			36			27			RAw19			0.75			RAw19	2939886	36
																						RMe19			756			378			RMe19			0.5			RMe19	5599083	756
																						RBd19			243			135			RBd19			0.555556			RBd19	1734721	243
																						RKt19			162			108			RKt19			0.666667			RKt19	4349102	162
																						RBs19			243			135			RBs19			0.555556			RBs19	1174605	72
																						ROm19			72			24			ROm19			0.333333			ROm19	2129845	243
																						Column C	NVX-CoV-2515		Column E	NVX-CoV-2373					Column C	NVX-CoV-2515						Spearman r
																						vs.	vs.		vs.	vs.					vs.	vs.						r	0.7421
																						Column A	Moderna		Column D	Moderna					Column B	NVX-CoV-2373						95% confidence interval	0.4088 to 0.9008
																						Mann Whitney test			Mann Whitney test						Mann Whitney test							P value
																						P value	0.0195		P value	0.0195					P value	0.0087						P (two-tailed)	0.0004
																						Exact or approximate P value?	Exact		Exact or approximate P value?	Exact					Exact or approximate P value?	Exact						P value summary	***
																						P value summary	*		P value summary	*					P value summary	**						Exact or approximate P value?	Approximate
																						Significantly different (P < 0.05)?	Yes		Significantly different (P < 0.05)?	Yes					Significantly different (P < 0.05)?	Yes						Significant? (alpha = 0.05)	Yes
																						One- or two-tailed P value?	Two-tailed		One- or two-tailed P value?	Two-tailed					One- or two-tailed P value?	Two-tailed
																																						Number of XY Pairs	18
[truncated: 49 more columns]

## Sheet: Fig 5
Figure 5A	BAL_Geomean. sgN VL (copies/ml)																												Figure 5B	Control_BAL_Individual sgN VL (copies/ml)							mRNA-1273_BAL_Individual sgN VL (copies/ml)							NVX-CoV-2373_BAL_Individual sgN VL (copies/ml)
		mRNA-1273 only						NVX-BV2373 (Wu-1)						NVX-BV2515 (BA.1)						Controls										Controls							mRNA-1273 only							NVX-BV2373 (Wu-1)
		RQe19	RWv19	RBr19	RFd19	RGr19	RQk19	RRn19	RVg19	RNq19	RDr19	RMq19	RLm19	RAw19	RMe19	RBd19	RKt19	ROm19	RBs19	RUe19	RZp19	ROg19	RSd19	RYw19	RDm19					RUe19	RZp19	ROg19	RSd19	RYw19	RDm19		RQe19	RWv19	RBr19	RFd19	RGr19	RQk19		RRn19	RVg19	RNq19	RDr19	RMq19	RLm19
	0	10	10	10	10	10	10	10	10	10	10	10	10	10	10	10	10	10	10	10	10	10	10	10	10					10	10	10	10	10	10		10	10	10	10	10	10		10	10	10	10	10	10
	2	10	10	10	10	10	46516	10	10	10	10	10	10	10	10	10	10	10	874	10	77265	278482	19467	2184069	24569					10	77265	278482	19467	2184069	24569		10	10	10	10	10	46516		10	10	10	10	10	10
	4	10	10	10	10	10	37738	10	10	10	10	10	10	10	10	10	10	10	10	10	10105	491578	87997	198925	11046					10	10105	491578	87997	198925	11046		10	10	10	10	10	37738		10	10	10	10	10	10
	7	10	10	10	10	10	10	10	10	10	10	10	10	10	10	10	10	10	10	10	16051	197241	88835	325480	10					10	16051	197241	88835	325480	10		10	10	10	10	10	10		10	10	10	10	10	10
	10	10	10	10	10	10	10	10	10	10	10	10	10	10	10	10	10	10	10	10	10	10	10	10	10					10	10	10	10	10	10		10	10	10	10	10	10		10	10	10	10	10	10
																				Mann Whitney test	p-values
																					Day 2	Day 4	Day 7	Day 10
																				Cont Vs mRNA-1273	0.0411	0.0411	0.0606	>0.9999
																				Cont Vs NVX-CoV-2373	0.0152	0.0152	0.0606	>0.9999
																				Cont Vs NVX-CoV2515	0.0152	0.0152	0.0606	>0.9999

## Sheet: Fig S1
		Fig S1 A	RBD-specific IgG															Fig S1_B	Ratio of BA.1 to WA-1 binding (Week 19)									Fig S1_C	S (WA-1/2020)-specific IgG2 (MFI)											Fig S1_D	S (WA-1/2020)-specific IgG3 (MFI)
			19	19	19	19	19	19	27	27	27	27	27	27					mRNA-1273	NVX-CoV BV2373	NVX-CoV BV2515		mRNA-1273	NVX-CoV BV2373	NVX-CoV BV2515				0	6	19	0	6	19	0	6	19				0	6	19	0	6	19	0	6	19
		RQe19	934094			332508			122909			105297						RQe19	0.36				0.42411					RQe19	1927.52	29326	29394.6									RQe19	1944.96	29611.1	28437.4
		RWv19	2372262			1131845			570295			248104						RWv19	0.48				0.32798					RWv19	2094.85	51000.1	45196.6									RWv19	2071.63	52637.3	57581.2
		RBr19	1462239			487151			214347			98960						RBr19	0.33				0.55475					RBr19	1888.5	33048.2	46693.1									RBr19	1945.6	27427.3	42083.3
		RFd19	1175786			404629			222006			70936						RFd19	0.34				0.52269					RFd19	1918.43	39285.9	36083.7									RFd19	1953	45939.7	36905.8
		RGr19	1636930			191402			348535			74649						RGr19	0.12				0.26558					RGr19	2017.03	40817.6	37334.9									RGr19	1713.41	42203.6	34247.8
		RQk19	1012200			249060			162132			75742						RQk19	0.25				0.48268					RQk19	1968.51	34174.3	32472.8									RQk19	1816.65	39643.3	37455.5
		RRn19		383438			97997			151715			35233					RRn19		0.26				0.45051				RRn19				2064.34	61700.5	16839.8						RRn19				2204.77	59872.3	20828.1
		RVg19		625044			192027			239816			73581					RVg19		0.31				0.5164				RVg19				2561.08	48360.8	19139.7						RVg19				1872.67	47247.5	21459.8
		RNq19		153219			75303			40725.6			18443					RNq19		0.49				0.69458				RNq19				3055.84	22361.4	11363.4						RNq19				1790.17	23084.5	10475.9
		RDr19		932831			414679			288984			114831					RDr19		0.44				0.65027				RDr19				1712.69	31707	38154						RDr19				1903.89	35207.2	38850.5
		RMq19		1519918			468851			689651			258745					RMq19		0.31				0.58359				RMq19				2137.36	75270.1	46033						RMq19				2114.7	70855.5	48804.7
		RLm19		1066305			271716			495472			156687					RLm19		0.25				0.52982				RLm19				1883.47	61105.6	36317.1						RLm19				1918.74	58585.1	38874
		RAw19			771127			307153			206135			100568				RAw19			0.4				0.6757			RAw19							1990.09	43110.2	19707			RAw19							2080.31	38977	18911.1
		RMe19			1468745			675087			397580			184768				RMe19			0.46				0.6014			RMe19							2067.98	61233.4	38241.6			RMe19							1582.05	58802	44328.4
		RBd19			383181			203392			128861			75808				RBd19			0.53				0.65477			RBd19							1849.06	26552.1	13999.1			RBd19							2036.5	29503.6	14649.8
		RKt19			866559			298555			171921			97618				RKt19			0.34				0.36167			RKt19							1811.45	48402.5	25437.9			RKt19							1815.95	58973	26449.6
		ROm19			276733			105418			74150.2			68931				ROm19			0.38				0.5602			ROm19							1822.23	45338.3	14236.6			ROm19							1982.48	40524.3	14669.8
		RBs19			674802			188305			289194			200544				RBs19			0.28				0.60373			RBs19							2053.66	53958.3	20601.8			RBs19							2008.84	57441.7	19021.3

## Sheet: Fig S2
		Figure S2A
			WTSpike	D614GSpike	AlphaSpike	BetaSpike	GammaSpike	DeltaSpike	OmicronSpike	WTNTD	WTRBD	WTS2	WTNucleocapsid	WTS1	AlphaRBD	BetaRBD	GammaRBD	DeltaRBD	OC43Spike	SARS1Spike	MERSSpike	CMVgB	OmicronBA4Spike	OmicronRBD	EBOVgP	InfluenzaHA		WTSpike	D614GSpike	AlphaSpike	BetaSpike	GammaSpike	DeltaSpike	OmicronSpike	WTNTD	WTRBD	WTS2	WTNucleocapsid	WTS1	AlphaRBD	BetaRBD	GammaRBD	DeltaRBD	OC43Spike	SARS1Spike	MERSSpike	CMVgB	OmicronBA4Spike	OmicronRBD
		RQe19 W0	2043.27	1847.03	2282.46	2910.7	3363.13	2385.01	38886.6	2787.77	2437.42	1931.03	4884.38	1992.62	2164.79	2175.36	5543.88	2285.72	2826.07	1783.55	1740.59	2971.23	336323	2211.92	1991.25	1992.55
		RWv19 W0	1883.35	1968.87	2204.03	2294.43	3358.31	2214.49	82395.1	2802.04	2516.7	2015.13	4010.26	1759.39	2164.93	2015.66	4592.53	2226.95	2727.85	1830.3	1791.12	2568.84	359668	2125.23	1876.9	1739.35
		RBr19 W0	2460.82	1963.59	2088.17	3499.45	3669.01	2369.17	47884.6	2891.01	2522.26	1899.06	10898.8	2002.65	2292.35	1731.31	6540.6	2732.49	2646.45	2303.39	2218.53	3238.77	363386	2828.73	2300.34	2088.85
		RFd19 W0	1957.9	1882.45	2259.55	2168.44	3199.59	2032.27	75777	3006.62	2493.6	1982.57	4419.8	1923.18	2222.36	1936.34	4563.73	2016.72	2459.99	2052.24	1847.31	4538.19	375292	2119.99	2430.78	1975.94
		RGr19 W0	2106.38	1819.28	2218.33	2114.21	3438.9	2051.48	29918.2	2875.6	2383.58	1900.83	5076.64	1649.06	2147.27	2235.22	4502.15	2251.91	2294.25	1835.25	1804.98	2901.75	336690	1990.82	1946.96	1894.66
		RQk19 W0	2134.46	1920.17	2317.86	2934.79	3129.3	2380.54	78446.8	3460.77	2772.84	1871.46	5317.53	1926.48	2277.97	2356.48	5080.68	2414.4	2402.58	2374.21	1868.19	3177.93	392011	2314.77	1994.01	2105.22
		RRn19 W0	1860.97	1691.22	2432.68	3252.2	3456.26	2394.7	83495.6	2697.7	2473.32	1983.27	5906.32	1796.53	1970	1899.58	5107.69	2299.11	2731.7	1799.46	1842.15	2685.84	390828	2082.27	2107.91	1998.07
		RVg19 W0	1772.95	1740.86	2039.36	2225.7	3057.74	1991.64	36065.3	2753.94	2361.9	1861.48	4649.25	1811.1	2209.8	1994.97	4665.9	2310.86	2687.44	2293.23	1790.21	13627.6	333275	2124.5	1868.22	1976.69
		RNq19 W0	1845.91	1623.01	1997.52	1975.41	3142.25	1973.62	124039	2754.05	2331.28	1928.71	4050.39	2135.99	2123.44	1897.75	5298.98	2110.17	2540.72	1861.87	1634.99	3092.35	363182	2063.58	1826.86	1963.24
		RDr19 W0	1835.25	1711.16	2699.03	2878.96	3423.89	2360.48	102596	2630.18	2549.5	1969.44	6881.87	1584.84	2019.77	2017.46	5258.54	2186.69	2520.33	1990.57	1734.71	5737.04	440515	2576.97	2850.51	2125.05
		RMq19 W0	1942.16	1976.61	2905.46	3533.98	3773.46	2107.9	123187	2932.25	2178.18	2094.43	9896.22	1478.93	2002.58	2069.34	4790.41	2244.03	2834.18	1868.24	2204.69	2503.19	476463	2169.11	1949.25	2017.79
		RLm19 W0	1935.49	1863.54	2061.37	2566.5	3224.51	1950.13	67796.6	2887	2466.82	1830.42	5255.18	1709.31	2241.15	1970.08	5199.88	2445.09	2615.68	2045.89	1867.66	2964.48	368228	2271.8	2111.59	1932.66
		RAw19 W0	2043.15	1944.84	3101.65	5027.04	4386.08	2933.93	69368.4	2678.04	2505.85	1975.88	4352.97	1996.49	2224.27	2096.8	4482.07	2136.87	3052.99	1802.45	1980.47	2785.39	413220	2059.35	2181	2180.29
		RMe19 W0	2007.02	1768.01	2143.5	2153.82	3089.49	2226.71	57475.9	2496.59	2511.59	1875.4	8857.17	1904.15	2292.2	2095.15	5636.53	2393.55	2500.2	1927.99	1663.89	3686.82	273547	2658.6	2506.63	1995.48
		RBd19 W0	1813.2	1774.41	19675.6	62068	57994.4	18383.9	141529	2835.84	2493.49	3200.21	6608.27	1806.58	2108.54	1877.67	5351.73	2406.44	37110.6	2298.94	9106.53	2952.97	468886	2416.75	2175.99	2011.88
		RKt19 W0	2059.21	1708.21	2200.24	3979.08	3631.14	2486.21	52294.6	2594.89	2930.28	1947.51	6679.86	1920.87	2541.01	2165.75	6535.6	2650.22	2593.59	1931.56	2080.7	2719.41	431563	2602.14	2677.15	1788.45
		ROm19 W0	1840.76	1968.24	2535.41	2405.89	3247.84	2003.74	68369.3	2995.1	2514.39	1948.97	6317.06	2019.6	2363.35	2113.98	5033.77	2322.3	2505.42	1844.79	1694.82	3117.2	464858	2194.29	2037.22	1783.24
		RBs19 W0	2094.18	1814.08	2023.1	2321.24	3288.48	2192.51	73420.2	2781.37	2470.32	1789.84	4689.37	1948.69	2269.63	1979.47	5183.28	1983.75	2534.27	1884.24	1690.57	2917.02	428301	2193.77	1916.45	1982.83
		RQe19 W19																										351202	323685	317136	759326	259701	456377	659623	12501.1	479836	135187	5990.59	559734	389239	556090	449491	418164	4892.16	154270	2424.13	3398.03	1064069	90985.2
		RWv19 W19																										1020509	950096	653480	1062235	920858	814390	1273949	225972	961024	443491	14498.6	1033986	926575	1085444	946667	956482	13413.4	706675	2642.22	3766.13	1416866	810459
		RBr19 W19																										539179	532862	387848	821860	350681	535790	641535	15651.2	600009	203748	7730.86	667364	479970	669870	522082	591552	3018.3	308505	2008.22	3648.3	1076255	227393
		RFd19 W19																										539953	478346	392139	868331	333892	588931	896691	22050.6	579511	222220	5344.19	647074	533499	649698	636813	621897	3331.92	483103	2128.03	2409.79	1186857	209948
		RGr19 W19																										364445	306027	272445	763309	144838	421529	611518	5459.95	491329	132541	5685.23	476109	377460	593035	406384	420032	3141.95	211155	1909.41	2715.42	1003103	29429.3
		RQk19 W19																										304575	308131	163572	474207	186597	215589	622129	21796.6	367423	23737.5	5242.1	569810	296309	424252	335473	351984	2800.48	73651.5	1946.48	3156.72	963879	47597.6
		RRn19 W19
		RVg19 W19
		RNq19 W19
		RDr19 W19
		RMq19 W19
		RLm19 W19
		RAw19 W19
		RMe19 W19
		RBd19 W19
		RKt19 W19
		ROm19 W19
		RBs19 W19
[truncated: 338 more columns]

## Sheet: Fig S3
	Figure S3_A
		WTNTD	WTRBD	WTS2		WTNTD	WTRBD	WTS2		WTNTD	WTRBD	WTS2					WTNTD	WTRBD	WTS2		WTNTD	WTRBD	WTS2		WTNTD	WTRBD	WTS2					WTNTD	WTRBD	WTS2		WTNTD	WTRBD	WTS2		WTNTD	WTRBD	WTS2						WTNTD	WTRBD
	RQe19 W0	2787.77	2437.42	1931.03												RQe19 W0	2697.7	2473.32	1983.27												RQe19 W0	2678.04	2505.85	1975.88													RQe19 W0	2728.93	3166.39
	RWv19 W0	2802.04	2516.7	2015.13												RWv19 W0	2753.94	2361.9	1861.48												RWv19 W0	2496.59	2511.59	1875.4													RWv19 W0	2786.35	2607.84
	RBr19 W0	2891.01	2522.26	1899.06												RBr19 W0	2754.05	2331.28	1928.71												RBr19 W0	2835.84	2493.49	3200.21													RBr19 W0	2899.13	2647.26
	RFd19 W0	3006.62	2493.6	1982.57												RFd19 W0	2630.18	2549.5	1969.44												RFd19 W0	2594.89	2930.28	1947.51													RFd19 W0		2630.14
	RGr19 W0	2875.6	2383.58	1900.83												RGr19 W0	2932.25	2178.18	2094.43												RGr19 W0	2995.1	2514.39	1948.97													RGr19 W0	3255.29	2795.7
	RQk19 W0	3460.77	2772.84	1871.46												RQk19 W0	2887	2466.82	1830.42												RQk19 W0	2781.37	2470.32	1789.84													RQk19 W0	2546.94	2843.31
	RQe19 W6					14534.3	450605	83898.9								RQe19 W6					103544	1096216	262874								RQe19 W6					10642.7	570399	66354.8									RQe19 W6
	RWv19 W6					61662.9	880226	220360								RWv19 W6					18368.1	726554	52459.7								RWv19 W6					137707	1126029	300473									RWv19 W6
	RBr19 W6					6824.94	612243	91115.1								RBr19 W6					8351.79	383448	25221.1								RBr19 W6					4668.52	495754	114275									RBr19 W6
	RFd19 W6					56049.8	728367	168956								RFd19 W6					15216.2	709113	154910								RFd19 W6					39546.9	1031797	259116									RFd19 W6
	RGr19 W6					19337.5	744873	97701								RGr19 W6					173950	1376131	439399								RGr19 W6					38131	910352	175546									RGr19 W6
	RQk19 W6					37223.3	834619	69329.1								RQk19 W6					146184	1402921	469879								RQk19 W6					81682.6	965817	249513									RQk19 W6
	RQe19 W19									12501.1	479836	135187				RQe19 W19									2855.18	158599	34140				RQe19 W19									2950.03	43578	9852.83					RQe19 W19
	RWv19 W19									225972	961024	443491				RWv19 W19									3327.21	53146.9	10544.6				RWv19 W19									19350.1	528262	208669					RWv19 W19
	RBr19 W19									15651.2	600009	203748				RBr19 W19									2802.77	22097.9	4120.08				RBr19 W19									3121.67	28267.8	6275.86					RBr19 W19
	RFd19 W19									22050.6	579511	222220				RFd19 W19									6283.7	571684	119977				RFd19 W19									3314.85	143896	33060.1					RFd19 W19
	RGr19 W19									5459.95	491329	132541				RGr19 W19									23167	666500	136238				RGr19 W19									4101.96	73540.9	16967.7					RGr19 W19
	RQk19 W19									21796.6	367423	23737.5				RQk19 W19									8464.74	571481	204222				RQk19 W19									3294.68	141746	32581.8					RQk19 W19
[truncated: 29 more columns]

## Sheet: Fig S4
Figure S4 A																					Figure S4 B
	w0 WA	w4 WA	w6 WA	w17 WA	w19 WA		w0 WA	w4 WA	w6 WA	w17 WA	w19 WA		w0 WA	w4 WA	w6 WA	w17 WA	w19 WA					w0 WA	w4 WA	w6 WA	w17 WA	w19 WA		w0 WA	w4 WA	w6 WA	w17 WA	w19 WA		w0 WA	w4 WA	w6 WA	w17 WA	w19 WA
RQe19	0.002	2.78	16.3	1.1	18.4																RQe19	0.001	1.33	8.1	0.7	16.2
RWv19	0.008	17.8	39.8	7.9	116.9																RWv19	0.009	11.47	57.5	5.34	156.6
RBr19	0.001	1.14	18.3	1.7	40																RBr19	0.001	0.09	11.6	0.39	19.5
RFd19	0.012	7.03	31.2	3.6																	RFd19	0.002	2.49	17.7	1.92	67.8
RGr19	0.006	2.99	25	3.4	38.1																RGr19	0.001	2.44	21.6	3.74	54.7
RQk19	0.005	4.2	20.4	1.7	27																RQk19	0.001	0.98	5.1	0.43	19.5
RRn19							0.001	3.54	43.4	3.7	11.4										RRn19							0.001	1.31	39.1	1.24	14.6
RVg19							0.003	6.36	18.5	2.4	18.5										RVg19							0.001	4.22	15.1	1.64	22.1
RNq19							0.001	2.24	15.9	2	7.3										RNq19							0.001	0.59	9	0.55	12.8
RDr19							0.008	2.56	20.3	2.8	39.4										RDr19							0.001	1.23	16.6	1.06	30.9
RMq19							0.087	3.4	43.1	14.9	52.1										RMq19							0.005	0.71	38.2	4.87	42.6
RLm19							0.004	27.79	32.2	5.4	26.7										RLm19							0.002	23.1	62.4	6.51	30.1
RAw19													0.001	8.26	42.8	1.5	28				RAw19													0.011	1.33	18.1	0.5
RMe19													0.002	6.58	36	3.9	27.4				RMe19													0.001	4.38	68.3	4.27	26.5
RBd19													0.005	1.12	16.1	2.7	13.1				RBd19													0.001	0.66	12	1.76	11.9
RKt19													0.002	4.11	40.9	3.5	19.2				RKt19													0.001	2.64	48		13.4
ROm19													0.001	7.38	56.8	12.8	24.1				ROm19													0.001	1.5	39.1	2.32	7.7
RBs19													0.005	2.72	27.7	3	7				RBs19													0.001	3.77	66.9	8.92	31.6

## Sheet: Fig S5
	Figure S5 A	Cross-reactive NAb (Week 6)														Figure S5 B	Cross-reactive NAb (Week 27)													Figure S5 C	WA-1/2020 NAb (Week 6 and 19)									Figure S5 D	BA.1 NAb (Week 6 and 19)								Figure S5 E
		WA-1	BA.1	BA.2.75	BA.5	WA-1	BA.1	BA.2.75	BA.5	WA-1	BA.1	BA.2.75	BA.5				WA-1	BA.1	BA.2.75	BA.5	WA-1	BA.1	BA.2.75	BA.5	WA-1	BA.1	BA.2.75	BA.5				6	19	6	19	6	19				6	19	6	19	6	19
	RQe19	2691	73	85	49											RQe19	2319	131	279	171											RQe19	2691	10069							RQe19	73	727							RQe19
	RWv19	6636	106	52	30											RWv19	14823	511	969	189											RWv19	6636	24811							RWv19	106	1910							RWv19
	RBr19	4056	46	10	22											RBr19	3008	188	68	45											RBr19	4056	14997							RBr19	46	1097							RBr19
	RFd19	6210	60	77	31											RFd19	3011	70	139	69											RFd19	6210	18560							RFd19	60	2553							RFd19
	RGr19	3755	37													RGr19	3643	158	108	42											RGr19	3755	15727							RGr19	37	407							RGr19
	RQk19	4284	58	151	10											RQk19	9191	143	200	29											RQk19	4284	15898							RQk19	58	710							RQk19
	RRn19					8345	162	83	66							RRn19					898	18	52	179
	RVg19					7804	44	39	10							RVg19					1793	90	135	25							RRn19			8345	2875					RRn19			162	187					RRn19
	RNq19					2740	70	46	19							RNq19					444	54	42	24							RVg19			7804	11994					RVg19			44	265					RVg19
	RDr19					3634	22	49	10							RDr19					4569	150	263	107							RNq19			2740	2927					RNq19			70	288					RNq19
	RMq19					12802	570	675	260							RMq19					3091	1162	1825	478							RDr19			3634	9906					RDr19			22	477					RDr19
	RLm19					13405	419	338	140							RLm19					8105	308	321	137							RMq19			12802	14870					RMq19			570	2542					RMq19
	RAw19									9544	94	128	83			RAw19									2743	283	410	60			RLm19			13405	9372					RLm19			419	665					RLm19
	RMe19									12002	524	377	74			RMe19									5981	1048	697	196
	RBd19									2608	107	56	15			RBd19									1350	419	186	34			RAw19					9544	8204			RAw19					94	1180			RAw19
	RKt19									6030	180	49	72			RKt19									1792	223	91	36			RMe19					12002	21001			RMe19					524	3334			RMe19
	ROm19									12581	167	117	84			ROm19									1274	88	147	21			RBd19					2608	8092			RBd19					107	681			RBd19
	RBs19									10870	57	56	88			RBs19									5930	180	272	167			RKt19					6030	8895			RKt19					180	454			RKt19
																															ROm19					12581	3278			ROm19					167	286			ROm19
																															RBs19					10870	4532			RBs19					57	200			RBs19
																																Table Analyzed	Fold_Wk6 Vs Wk19 of WA-1 NAbs
																																Column B	19							Table Analyzed	Fold_Wk6 Vs Wk19 of BA.1 NAbs		Table Analyzed	Fold_Wk6 Vs Wk19 of BA.1 NAbs		Table Analyzed	Fold_Wk6 Vs Wk19 of BA.1 NAbs
																																vs.	vs.
																																Column A	6							Column B	19		Column D	19		Column F	19
																																								vs.	vs.		vs.	vs.		vs.	vs.
																																Wilcoxon matched-pairs signed rank test								Column A	6		Column C	6		Column E	6
																																P value	0.0312
																																Exact or approximate P value?	Exact							Wilcoxon matched-pairs signed rank test			Wilcoxon matched-pairs signed rank test			Wilcoxon matched-pairs signed rank test
																																P value summary	*							P value	0.0312		P value	0.0312		P value	0.0312
																																Significantly different (P < 0.05)?	Yes							Exact or approximate P value?	Exact		Exact or approximate P value?	Exact		Exact or approximate P value?	Exact
																																One- or two-tailed P value?	Two-tailed							P value summary	*		P value summary	*		P value summary	*
																																								Significantly different (P < 0.05)?	Yes		Significantly different (P < 0.05)?	Yes		Significantly different (P < 0.05)?	Yes
																																								One- or two-tailed P value?	Two-tailed		One- or two-tailed P value?	Two-tailed		One- or two-tailed P value?	Two-tailed
[truncated: 12 more columns]

[truncated: 5 more sheets: Fig S8, Fig S9, Fig S10, Fig S11, Fig S12]
